# Supplementary material for: The Influence of Social Networks on Adolescent Overweight and Obesity: A Narrative Review
Source: Nutrients. 2026 Jun 15;18(12):1930. doi: 10.3390/nu18121930 (PMC13305445; doi:10.3390/nu18121930)
Supplement: Supplementary file 1 [file nutrients-18-01930-s001.zip]

Archive with 2 entries (2 files):
- nutrients-4244275-supplementary- File S1.pdf
- nutrients-4244275-supplementary-Figure S1.pdf
